# Supplementary material for: A Highly Stable Electrochemical Sensor Based on a Metal–Organic Framework/Reduced Graphene Oxide Composite for Monitoring the Ammonium in Sweat
Source: Biosensors (Basel). 2024 Dec 15;14(12):617. doi: 10.3390/bios14120617 (PMC11674821; doi:10.3390/bios14120617)
Supplement: Supplementary file 1 [file biosensors-14-00617-s001.zip]

Archive with 1 entries (1 files):
- biosensors-3335637-supplementary.pdf
